# Supplementary material for: ST8SIA6-AS1 serves as a prognostic biomarker in cancer and exhibits oncogenic properties in prostate cancer
Source: Front Genet. 2025 Nov 7;16:1648077. doi: 10.3389/fgene.2025.1648077 (PMC12634032; doi:10.3389/fgene.2025.1648077)
Supplement: Supplementary file 1 [file Supplementaryfile1.xlsx]

## Sheet: Sheet1
sample	tumor	normal
TCGA-CH-5761	11.7553	6.83289
TCGA-CH-5767	4.45943	5.55459
TCGA-CH-5768	4.64386	3.80735
TCGA-CH-5769	11.0175	10.9359
TCGA-EJ-7115	8.51964	7.82018
TCGA-EJ-7123	4.32193	4.45943
TCGA-EJ-7125	3.16993	6.08746
TCGA-EJ-7314	2.80735	5.39232
TCGA-EJ-7315	11.6493	7.01123
TCGA-EJ-7317	7.76155	7.69349
TCGA-EJ-7321	4.64386	5
TCGA-EJ-7327	6.91886	9.81218
TCGA-EJ-7328	4.24793	4
TCGA-EJ-7330	10.1737	7.18982
TCGA-EJ-7331	5.83289	4.24793
TCGA-EJ-7781	10.2058	4.70044
TCGA-EJ-7782	4.32193	5.52356
TCGA-EJ-7783	4.90689	2.58496
TCGA-EJ-7784	10.224	3.80735
TCGA-EJ-7785	10.5177	7.12928
TCGA-EJ-7786	7.35755	5.20945
TCGA-EJ-7789	4.80735	4.52356
TCGA-EJ-7792	7.29462	4.90689
TCGA-EJ-7793	7.76155	7.03342
TCGA-EJ-7794	4.16993	2.80735
TCGA-EJ-7797	10.8049	6.91886
TCGA-EJ-A8FO	9.40514	4.90689
TCGA-G9-6333	5.85798	6.2854
TCGA-G9-6342	10.7599	7.52356
TCGA-G9-6348	6.83289	7.61471
TCGA-G9-6351	5.42626	4.90689
TCGA-G9-6356	9.17742	4.24793
TCGA-G9-6362	3.70044	5.58496
TCGA-G9-6363	3.45943	5.42626
TCGA-G9-6365	5.61471	3.80735
TCGA-G9-6384	5.9542	5.75489
TCGA-G9-6496	10.7707	6.67243
TCGA-G9-6499	5.80735	4
TCGA-HC-7211	5.78136	2.58496
TCGA-HC-7737	10.5255	3.90689
TCGA-HC-7738	6.22882	1
TCGA-HC-7740	10.8408	7.63662
TCGA-HC-7742	5.75489	4.75489
TCGA-HC-7745	11.255	7.06609
TCGA-HC-7747	7.17991	2.32193
TCGA-HC-7752	6.65821	6.42626
TCGA-HC-7819	6.02237	7.07682
TCGA-HC-8258	4.9542	3.45943
TCGA-HC-8259	8.20457	7.76155
TCGA-HC-8260
TCGA-HC-8262
TCGA-J4-A83J

## Sheet: Sheet2
Sample	Primer	Reference	Ct_Mean	Ref_Ct_Mean	Ct_Mean_minus_Ref	F_2^-Ct	F_div_G	Mean	SD
RWPE-1	sT8SlA6-As1	GADPH	28.505	18.376	10.129	0.000893032	0.940134	1	0.0598868
RWPE-1	sT8SlA6-As2	GADPH	28.35	18.394	9.956	0.0010068	1.05991
RWPE-1	sT8SlA6-As3	GADPH	28.594	18.554	10.04	0.000949858	0.999958
LNCaP	sT8SlA6-As4	GADPH	27.326	18.404	8.922	0.00206163	2.17037	2.31039	0.314127
LNCaP	sT8SlA6-As5	GADPH	27.777	18.801	8.976	0.00198589	2.09063
LNCaP	sT8SlA6-As6	GADPH	26.992	18.369	8.623	0.0025364	2.67018
22RV1	sT8SlA6-As7	GADPH	27.016	18.618	8.398	0.00296449	3.12085	2.68386	0.382493
22RV1	sT8SlA6-As8	GADPH	27.287	18.516	8.771	0.00228911	2.40984
22RV1	sT8SlA6-As9	GADPH	27.482	18.776	8.706	0.0023946	2.5209
PC-3	sT8SlA6-As10	GADPH	26.939	18.43	8.509	0.00274496	2.88974	3.14044	0.357882
PC-3	sT8SlA6-As11	GADPH	26.983	18.519	8.464	0.00283193	2.98129
PC-3	sT8SlA6-As12	GADPH	26.729	18.517	8.212	0.00337242	3.5503
DU145	sT8SlA6-As13	GADPH	26.885	18.473	8.412	0.00293586	3.09071	3.06345	0.0647029
DU145	sT8SlA6-As14	GADPH	26.754	18.351	8.403	0.00295423	3.11005
DU145	sT8SlA6-As15	GADPH	27.028	18.568	8.46	0.00283979	2.98957

## Sheet: Sheet3
Sample	Primer	Reference	Ct_Mean	Ref_Ct_Mean	Ct_Mean_minus_Ref	F_2^-Ct	F_div_G	Mean	SD
Scramble	sT8SlA6-As1	GADPH	28.79	18.75	10.04	0.000949858	0.999928	1	0.0301439
Scramble	sT8SlA6-As1	GADPH	28.51	18.513	9.997	0.000978595	1.03018
Scramble	sT8SlA6-As1	GADPH	28.554	18.47	10.084	0.000921326	0.969892
si-sT8SlA6-As1	sT8SlA6-As1	GADPH	30.921	18.761	12.16	0.000218512	0.23003	0.196693	0.0416637
si-sT8SlA6-As1	sT8SlA6-As1	GADPH	31.185	18.408	12.777	0.000142475	0.149986
si-sT8SlA6-As1	sT8SlA6-As1	GADPH	30.879	18.588	12.291	0.000199545	0.210063

## Sheet: Sheet4
Sample	Primer	Reference	Ct_Mean	Ref_Ct_Mean	Ct_Mean_minus_Ref	F_2^-Ct	F_div_G	Mean	SD
NC	sT8SlA6-As1	GADPH	28.633	18.549	10.084	0.000921326	0.969892	1	0.0301439
NC	sT8SlA6-As1	GADPH	28.485	18.445	10.04	0.000949858	0.999928
NC	sT8SlA6-As1	GADPH	28.798	18.801	9.997	0.000978595	1.03018
sh-sT8SlA6-As1	sT8SlA6-As1	GADPH	30.954	18.663	12.291	0.000199545	0.210063	0.203364	0.0208585
sh-sT8SlA6-As1	sT8SlA6-As1	GADPH	31.127	18.613	12.514	0.000170966	0.179978
sh-sT8SlA6-As1	sT8SlA6-As1	GADPH	30.922	18.698	12.224	0.00020903	0.220049
